# Supplementary material for: Targeting the inward rectifier potassium channel 5.1 in thyroid cancer: artificial intelligence-facilitated molecular docking for drug discovery
Source: BMC Endocr Disord. 2023 May 19;23:113. doi: 10.1186/s12902-023-01360-z (PMC10197823; doi:10.1186/s12902-023-01360-z)
Supplement: Supplementary file 1 — Supplementary Material 1 [file 12902_2023_1360_MOESM1_ESM.xlsx]

## Sheet: Additional table 1
Additional table 1: The information of 4GEO datasets and the sequence of primers
4 GEO datasets from GEO database
GEO dataset	Platform	ATC	PTC	PDTC	N
GSE29265	Affiymetrix Human Genome U133 Plus 2.0 Array	9	20	-	20
GSE33630	Affiymetrix Human Genome U133 Plus 2.0 Array	11	49	-	45
GSE65144	Affiymetrix Human Genome U133 Plus 2.0 Array	12	-	-	13
GSE76039	Affiymetrix Human Genome U133 Plus 2.0 Array	20	-	17	-
ATC: anaplastic thyroid cancer, PTC: papillary thyroid canccer, PDTC: poorly differentiated thyroid cancer, N: normal thyroid.
The primer sequences of Real-Time PCR
Gene	Sequence (5'→3')	Length
TSHR	sense: GGAATGGGGTGTTCGTCTCC antisense: GGGTTGAATATCCTTGCAGGT	78bp
KCNJ16	sense: TATCAATGCGGACGCAAAATACC antisense: ACCACATAGCTTCCCCATTCT	147bp
SYT1	sense: GCTGCTGGTAGGGATCATTCA antisense: GTTTTTCGGTGGACTTTTGTCTC	132bp
GAPDH	sense: GGAGCGAGATCCCTCCAAAAT antisense: GGCTGTTGTCATACTTCTCATGG	197bp

## Sheet: Additional table 2
Additional table 2: GO pathway list of DEGs related to KCNJ16 expression
ID	Description	GeneRatio	BgRatio	pvalue	qvalue	Gene count
GO:0001837	epithelial to mesenchymal transition	9/577	153/18862	0.045796	0.148179	9
GO:0042403	thyroid hormone metabolic process	3/577	26/18862	0.043946	0.143449	3
GO:0019722	calcium-mediated signaling	11/577	198/18862	0.041549	0.140157	11
GO:0002065	columnar/cuboidal epithelial cell differentiation	6/577	82/18862	0.039637	0.135404	6
GO:0030111	regulation of Wnt signaling pathway	18/577	365/18862	0.032569	0.121568	18
GO:0007254	JNK cascade	11/577	189/18862	0.031228	0.118962	11
GO:0060575	intestinal epithelial cell differentiation	3/577	22/18862	0.028462	0.111773	3
GO:0048762	mesenchymal cell differentiation	13/577	231/18862	0.025911	0.104951	13
GO:0006590	thyroid hormone generation	3/577	21/18862	0.025138	0.102942	3
GO:0007160	cell-matrix adhesion	13/577	230/18862	0.025124	0.102942	13
GO:0000187	activation of MAPK activity	10/577	154/18862	0.020192	0.087995	10
GO:0060070	canonical Wnt signaling pathway	18/577	333/18862	0.01451	0.069112	18
GO:0007249	I-kappaB kinase/NF-kappaB signaling	16/577	282/18862	0.013534	0.066954	16
GO:0090287	regulation of cellular response to growth factor stimulus	17/577	296/18862	0.009955	0.052278	17
GO:0001558	regulation of cell growth	22/577	406/18862	0.007196	0.041666	22
GO:0031589	cell-substrate adhesion	21/577	359/18862	0.003639	0.024978	21
GO:0001952	regulation of cell-matrix adhesion	11/577	125/18862	0.001592	0.012541	11
GO:0050679	positive regulation of epithelial cell proliferation	15/577	203/18862	0.001504	0.012094	15
GO:0051896	regulation of protein kinase B signaling	18/577	247/18862	0.000626	0.005834	18
GO:0035987	endodermal cell differentiation	7/577	44/18862	0.000346	0.003517	7
GO:0033209	tumor necrosis factor-mediated signaling pathway	15/577	174/18862	0.000305	0.003143	15
GO:0043491	protein kinase B signaling	20/577	273/18862	0.000298	0.003083	20
GO:0007188	adenylate cyclase-modulating G protein-coupled receptor signaling pathway	18/577	230/18862	0.000266	0.002788	18
GO:0060333	interferon-gamma-mediated signaling pathway	12/577	91/18862	2.09e-05	0.000343	12
GO:0050673	epithelial cell proliferation	31/577	428/18862	9.07e-06	0.000167	31
GO:0009913	epidermal cell differentiation	30/577	360/18862	7.49e-07	1.82e-05	30
GO:0007162	negative regulation of cell adhesion	29/577	295/18862	3.46e-08	1.42e-06	29
GO:0071356	cellular response to tumor necrosis factor	30/577	296/18862	9.96e-09	5.18e-07	30
GO:0009991	response to extracellular stimulus	31/577	477/18862	7.24e-05	0.000937	31
GO:0030001	metal ion transport	28/577	486/18862	0.001078	0.00904	28

## Sheet: Additional table 3
Additional table 3: KEGG pathway list of DEGs related to KCNJ16 expression
ID	Description	GeneRatio	BgRatio	pvalue	qvalue	Gene Count
hsa04514	Cell adhesion molecules (CAMs)	22/334	146/7884	1.79e-07	3.23e-06	22
hsa05320	Autoimmune thyroid disease	13/334	53/7884	2.03e-07	3.39e-06	13
hsa04310	Wnt signaling pathway	14/334	160/7884	0.007811	0.045775	14
hsa04512	ECM-receptor interaction	8/334	88/7884	0.032398	0.152722	8
hsa05202	Transcriptional misregulation in cancer	17/334	186/7884	0.002248	0.016248	17
hsa04060	Cytokine-cytokine receptor interaction	45/334	294/7884	2.25e-14	4.62e-12	45
hsa05323	Rheumatoid arthritis	25/334	93/7884	4.26e-14	4.62e-12	25
hsa04640	Hematopoietic cell lineage	25/334	97/7884	1.23e-13	8.88e-12	25
hsa04061	Viral protein interaction with cytokine and cytokine receptor	24/334	100/7884	2.09e-12	1.13e-10	24
hsa05150	Staphylococcus aureus infection	21/334	96/7884	3.39e-10	1.47e-08	21
hsa04940	Type I diabetes mellitus	14/334	43/7884	1.18e-09	4.25e-08	14
hsa05330	Allograft rejection	13/334	38/7884	2.33e-09	7.22e-08	13
hsa05332	Graft-versus-host disease	13/334	41/7884	6.76e-09	1.83e-07	13
hsa04672	Intestinal immune network for IgA production	14/334	49/7884	8.04e-09	1.94e-07	14
hsa05340	Primary immunodeficiency	12/334	37/7884	1.96e-08	4.24e-07	12
hsa05310	Asthma	11/334	31/7884	2.65e-08	5.22e-07	11
hsa04062	Chemokine signaling pathway	24/334	189/7884	1.26e-06	1.95e-05	24
hsa04145	Phagosome	21/334	152/7884	1.49e-06	2.16e-05	21
hsa04612	Antigen processing and presentation	14/334	77/7884	3.4e-06	4.61e-05	14
hsa05416	Viral myocarditis	12/334	60/7884	6.12e-06	7.53e-05	12
hsa04658	Th1 and Th2 cell differentiation	15/334	92/7884	6.25e-06	7.53e-05	15
hsa04657	IL-17 signaling pathway	15/334	93/7884	7.17e-06	8.18e-05	15
hsa04974	Protein digestion and absorption	15/334	94/7884	8.21e-06	8.9e-05	15
hsa05321	Inflammatory bowel disease (IBD)	12/334	65/7884	1.46e-05	0.00015	12
hsa05145	Toxoplasmosis	16/334	113/7884	1.97e-05	0.000194	16
hsa04659	Th17 cell differentiation	15/334	107/7884	4.04e-05	0.00038	15
hsa05322	Systemic lupus erythematosus	17/334	133/7884	4.22e-05	0.000382	17
hsa05146	Amoebiasis	14/334	102/7884	9.21e-05	0.000799	14
hsa05140	Leishmaniasis	11/334	76/7884	0.000324	0.002701	11
hsa04064	NF-kappa B signaling pathway	12/334	102/7884	0.001196	0.009608	12
hsa05133	Pertussis	10/334	76/7884	0.001287	0.009967	10
hsa04610	Complement and coagulation cascades	10/334	79/7884	0.001736	0.012983	10
hsa05152	Tuberculosis	16/334	179/7884	0.003743	0.025654	16
hsa04972	Pancreatic secretion	11/334	102/7884	0.003786	0.025654	11
hsa04080	Neuroactive ligand-receptor interaction	25/334	338/7884	0.00456	0.029178	25
hsa04970	Salivary secretion	10/334	90/7884	0.004575	0.029178	10
hsa05169	Epstein-Barr virus infection	17/334	201/7884	0.00501	0.031038	17
hsa04668	TNF signaling pathway	11/334	112/7884	0.007671	0.045775	11
hsa05166	Human T-cell leukemia virus 1 infection	17/334	219/7884	0.011474	0.065478	17
hsa04930	Type II diabetes mellitus	6/334	46/7884	0.012381	0.068511	6
hsa05205	Proteoglycans in cancer	16/334	204/7884	0.012746	0.068511	16
hsa05164	Influenza A	14/334	170/7884	0.012954	0.068511	14
hsa04350	TGF-beta signaling pathway	9/334	94/7884	0.017719	0.091484	9
hsa00790	Folate biosynthesis	4/334	26/7884	0.02262	0.112742	4
hsa04650	Natural killer cell mediated cytotoxicity	11/334	131/7884	0.022877	0.112742	11
hsa04975	Fat digestion and absorption	5/334	41/7884	0.028411	0.136907	5
hsa00590	Arachidonic acid metabolism	6/334	63/7884	0.049621	0.228933	6

## Sheet: Additional table 4
Additional table 4: GSEA analysis of enriched pathways in ATC patients
Description	setSize	enrichment Score	NES	P-value
GOBP_ERK1_AND_ERK2_CASCADE	297	-0.28467	-1.23375	0.0408805
GOBP_NEGATIVE_REGULATION_OF_EPITHELIAL_TO_MESENCHYMAL_TRANSITION	35	0.606376	1.74592	0.00952381
GOBP_POSITIVE_REGULATION_OF_EPITHELIAL_CELL_DIFFERENTIATION	53	0.582804	1.81056	0.00359712
GOBP_POSITIVE_REGULATION_OF_I_KAPPAB_KINASE_NF_KAPPAB_SIGNALING	178	-0.314363	-1.29099	0.0440771
GOBP_REGULATION_OF_MAP_KINASE_ACTIVITY	181	0.375122	1.40599	0.0202492
GOBP_THYROID_GLAND_DEVELOPMENT	25	0.712952	1.8947	0.00392927

## Sheet: Additional table 5
Additional table 4: the leading 100 ligands against Kir5.1
Rank	Ligand	Highest-Score
1	Z2087256678_2	-7.3
2	Z2211139111_1	-7.3
3	Z2211139111_2	-7.3
4	PV-000592319198_1	-7.3
5	Z2211137992_1	-7.2
6	Z2211137992_2	-7.2
7	Z2717222271_1	-7.1
8	Z2211137992_4	-7.0
9	Z1411107749_2	-7.0
10	PV-000377841410_1	-6.9
11	PV-000380950674_1	-6.9
12	Z2155602585_2	-6.9
13	Z2624037004_1	-6.9
14	Z2624037004_3	-6.9
15	Z812712648_8	-6.9
16	Z1693179882_2	-6.9
17	Z2042828126_2	-6.9
18	PV-000376470948_1	-6.8
19	PV-001958058751_1	-6.8
20	Z2087260951_1	-6.8
21	Z2087260951_4	-6.8
22	Z2155602585_4	-6.8
23	Z2211137992_3	-6.8
24	PV-001702179999_2	-6.8
25	Z2002569892_101	-6.8
26	Z2002569892_97	-6.8
27	Z2093557454_2	-6.8
28	PV-000373359977_1	-6.7
29	PV-000380762448_1	-6.7
30	Z2087256678_1	-6.7
31	Z2624037004_4	-6.7
32	Z2700586182_1	-6.7
33	Z812712648_1	-6.7
34	Z812712648_5	-6.7
35	Z2046069599_1	-6.7
36	Z2093024139_2_T1	-6.7
37	PV-001939641237_2	-6.7
38	PV-000086046460_1_T1	-6.6
39	PV-001285582084_2	-6.6
40	PV-000376279119_1	-6.6
41	Z2087260951_2	-6.6
42	Z2155602585_3	-6.6
43	Z2705429643_1	-6.6
44	Z2717222271_2	-6.6
45	Z2717222271_3	-6.6
46	Z1693179882_1	-6.6
47	Z1175719058_2	-6.6
48	Z1980929952_1	-6.6
49	Z2092851202_1	-6.6
50	PV-000071980170_1_T1	-6.5
51	Z2046102324_1	-6.5
52	PV-001826919885_3	-6.5
53	Z2087260951_3	-6.5
54	Z2624037004_2	-6.5
55	Z2717222271_4	-6.5
56	Z812712648_4	-6.5
57	Z2713204296_1	-6.5
58	Z2002569892_189	-6.5
59	PV-000435089565_2	-6.5
60	Z1237025175_1	-6.5
61	Z2042828126_1	-6.5
62	Z1135928552_1	-6.5
63	Z1980999307_1	-6.5
64	Z2092289143_3	-6.5
65	Z2593207602_1_T1	-6.4
66	Z2593207602_2_T1	-6.4
67	PV-001961988701_1	-6.4
68	PV-000374192402_1	-6.4
69	PV-000378673869_1	-6.4
70	PV-001826919885_6	-6.4
71	PV-001958058751_2	-6.4
72	Z2155602585_1	-6.4
73	Z2155602585_7	-6.4
74	PV-001701895824_1	-6.4
75	Z2441745039_5	-6.4
76	Z2441745039_6	-6.4
77	Z2596550737_1	-6.4
78	Z2092750032_1_T1	-6.4
79	Z2615841277_1_T1	-6.4
80	Z2002569892_156	-6.4
81	Z2002569892_160	-6.4
82	Z2002569892_68	-6.4
83	PV-000592319198_2	-6.4
84	PV-001915879035_2	-6.4
85	PV-001938380130_1	-6.4
86	Z1411107749_1	-6.4
87	Z2092289143_1	-6.4
88	Z2318660139_2_T1	-6.3
89	Z2322329891_1_T1	-6.3
90	Z2322329891_2_T1	-6.3
91	Z2482898338_2_T1	-6.3
92	Z2482916588_1_T1	-6.3
93	Z2482916588_3_T1	-6.3
94	Z2723142397_2_T1	-6.3
95	Z2998423255_2_T1	-6.3
96	PV-001285582084_1	-6.3
97	PV-000377841619_1	-6.3
98	PV-001826919885_4	-6.3
99	PV-001958058751_3	-6.3
100	PV-001958058751_4	-6.3
